# Supplementary material for: NUT midline carcinomas and their differentials by a single molecular profiling method: a new promising diagnostic strategy illustrated by a case report
Source: Virchows Arch. 2020 Jun 25;478(5):1007–12. doi: 10.1007/s00428-020-02869-7 (PMC8099812; doi:10.1007/s00428-020-02869-7)
Supplement: Supplementary file 1 — 202123800244_R01C01_Red.idat (13.7 MB) - Supplementary File 1a 202123800244_R01C01_Grn.idat (13.7 MB) - Supplementary File 1b Raw EPIC microarray data as obtained from the respective Illumina scanner. Data are stored in two files, a red and a green channel. Information about the file format and how to parse it can e.g. be found in the documentation of the open-source minfi software package on Bioconductor (DOI: https://doi.org/10.18129/B9.bioc.minfi). Source code (all in R) for the custom implementation to generate the UMAP and CNV plots are available from the authors upon request.. (ZIP 13.7 mb) [file 428_2020_2869_MOESM1_ESM.zip]

Archive with 2 entries (2 files):
- 202123800244_R01C01_Grn.idat
- 202123800244_R01C01_Red.idat
